# Supplementary material for: The Higher Water Absorption Capacity of Small Root System Improved the Yield and Water Use Efficiency of Maize
Source: Plants (Basel). 2022 Sep 2;11(17):2300. doi: 10.3390/plants11172300 (PMC9460845; doi:10.3390/plants11172300)
Supplement: Supplementary file 1 [file plants-11-02300-s001.zip]

Archive with 1 entries (1 files):
- plants-1796232-supplementary.pdf
